# Supplementary material for: M2e-Derived Peptidyl and Peptide Amphiphile Micelles as Novel Influenza Vaccines
Source: Pharmaceuticals (Basel). 2024 Nov 8;17(11):1503. doi: 10.3390/ph17111503 (PMC11597048; doi:10.3390/ph17111503)
Supplement: Supplementary file 1 [file pharmaceuticals-17-01503-s001.zip]

Archive with 1 entries (1 files):
- pharmaceuticals-3257325-supplementary.pdf
